# Supplementary material for: Metabolomics and Lipidomics Signatures of Insulin Resistance and Abdominal Fat Depots in People Living with Obesity
Source: Metabolites. 2022 Dec 15;12(12):1272. doi: 10.3390/metabo12121272 (PMC9781703; doi:10.3390/metabo12121272)
Supplement: Supplementary file 1 [file metabolites-12-01272-s001.zip]

Archive with 1 entries (1 files):
- metabolites-2085667-supplementary.pdf
